# Supplementary material for: A database of the coseismic effects following the 30 October 2016 Norcia earthquake in Central Italy
Source: Sci Data. 2018 Mar 27;5:180049. doi: 10.1038/sdata.2018.49 (PMC5870340; doi:10.1038/sdata.2018.49)
Supplement: Supplementary file 1 [file sdata201849-isa1.zip]

Archive with 3 entries (3 files):
- i_Investigation.txt
- s_study_Villani.txt
- a_assay_Villani.txt
