# Supplementary material for: A database of the coseismic effects following the 30 October 2016 Norcia earthquake in Central Italy
Source: Sci Data. 2018 Mar 27;5:180049. doi: 10.1038/sdata.2018.49 (PMC5870340; doi:10.1038/sdata.2018.49)
Supplement: Supplementary file 1 [file sdata201849-isa1.zip › i_Investigation.txt]

# Investigation File generated for Scientific Data with Investigation File Authoring Tool version 0.1.0 on 23/02/2018 - This metadata file is CC0
ONTOLOGY SOURCE REFERENCE
Term Source Name	GAZ	UO	ERO	OBI	ENVO
Term Source File	http://data.bioontology.org/ontologies/GAZ	http://data.bioontology.org/ontologies/UO	http://data.bioontology.org/ontologies/ERO	http://data.bioontology.org/ontologies/OBI	http://data.bioontology.org/ontologies/ENVO
Term Source Version	$Revision: 1.512 $	unknown	2013-08-02	2014-08-18	
Term Source Description	Gazetteer	Units of Measurement Ontology	Eagle-I Research Resource Ontology	Ontology for Biomedical Investigations	Environment Ontology
INVESTIGATION
Investigation Identifier
Investigation Title
Investigation Description
Investigation Submission Date
Investigation Public Release Date
INVESTIGATION PUBLICATIONS
Investigation PubMed ID
Investigation Publication DOI
Investigation Publication Author List
Investigation Publication Title
Investigation Publication Status
Investigation Publication Status Term Accession Number
Investigation Publication Status Term Source REF
INVESTIGATION CONTACTS
Investigation Person Last Name
Investigation Person Mid Initials
Investigation Person First Name
Investigation Person Address
Investigation Person Phone
Investigation Person Fax
Investigation Person Email
Investigation Person Affiliation
Investigation Person Roles
Investigation Person Roles Term Accession Number
Investigation Person Roles Term Source REF
STUDY
Study Identifier	10.1038/sdata.2018.49
Study Title	A database of the coseismic effects following the 30 October 2016 Norcia earthquake in Central Italy
Study Submission Date	03/11/2017
Study Public Release Date	27/03/2018
Study Description	http://www.nature.com/articles/sdata201849#abstract
Study File Name	s_study_Villani.txt
Comment[Subject Keywords]	//;//
Comment[Manuscript Licence]	CC BY-4.0
Comment[Experimental Metadata Licence]	CC0
Comment[Supplementary Information File Name]		Supplementary Information
Comment[Supplementary Information File Type]	x-zip-compressed	vnd.openxmlformats-officedocument.wordprocessingml.document
Comment[Supplementary Information File URL]	http://www.nature.com/articles/sdata201849#supplementary-information	http://www.nature.com/articles/sdata201849#supplementary-information
Comment[Data Repository]	PANGAEA
Comment[Data Record Accession]	doi:10.1594/PANGAEA.879469
Comment[Data Record URI]	https://doi.org/10.1594/PANGAEA.879469
STUDY DESIGN DESCRIPTORS
Study Design Type	data collection and processing objective	observation design
Study Design Type Term Accession Number	ERO:0100087	OBI:0300311
Study Design Type Term Source REF	ERO	OBI
STUDY PUBLICATIONS
Study PubMed ID	""
Study Publication DOI	doi:10.1080/17445647.2018.1441756
Study Publication Author List	""
Study Publication Title	""
Study Publication Status	published
Study Publication Status Term Accession Number	
Study Publication Status Term Source REF	
STUDY FACTORS
Study Factor Name
Study Factor Type
Study Factor Type Term Accession Number
Study Factor Type Term Source REF
STUDY ASSAYS
Study Assay Measurement Type	ground deformation process
Study Assay Measurement Type Term Accession Number	ENVO:01000870
Study Assay Measurement Type Term Source REF	ENVO
Study Assay Technology Type	data acquisition system
Study Assay Technology Type Term Accession Number	ERO:0000948
Study Assay Technology Type Term Source REF	ERO
Study Assay Technology Platform	""
Study Assay File Name	a_assay_Villani.txt
STUDY PROTOCOLS
Study Protocol Name	Data acquisition	Database preparation
Study Protocol Type	data collection method	data transformation operation
Study Protocol Type Term Accession Number	ERO:0001932	ERO:0100315
Study Protocol Type Term Source REF	ERO	ERO
Study Protocol Description		
Study Protocol URI	""	""
Study Protocol Version		
Study Protocol Parameters Name	""	""
Study Protocol Parameters Name Term Accession Number	""	""
Study Protocol Parameters Name Term Source REF	""	""
Study Protocol Components Name	""	""
Study Protocol Components Type	""	""
Study Protocol Components Type Term Accession Number	""	""
Study Protocol Components Type Term Source REF	""	""
STUDY CONTACTS
Study Person Last Name	Villani	Civico	Pucci	Pizzimenti	Nappi	De Martini
Study Person First Name	Fabio	Riccardo	Stefano	Luca	Rosa	Paolo Marco
Study Person Mid Initials						
Study Person Email	fabio.villani@ingv.it	""	""	""	""	""
Study Person Phone						
Study Person Fax						
Study Person Address						
Study Person Affiliation	Istituto Nazionale di Geofisica e Vulcanologia, Italy	Istituto Nazionale di Geofisica e Vulcanologia, Italy	Istituto Nazionale di Geofisica e Vulcanologia, Italy	Istituto Nazionale di Geofisica e Vulcanologia, Italy	Istituto Nazionale di Geofisica e Vulcanologia, Italy	Istituto Nazionale di Geofisica e Vulcanologia, Italy
Study Person Roles						
Study Person Roles Term Accession Number						
Study Person Roles Term Source REF						
Comment[Study Person ORCID]	0000-0001-7133-0136					
Comment[Funder]						
Comment[FundRef ID]						
Comment[Funder Term Source REF]						
Comment[Grant Identifier]						
