# Supplementary material for: A database of the coseismic effects following the 30 October 2016 Norcia earthquake in Central Italy
Source: Sci Data. 2018 Mar 27;5:180049. doi: 10.1038/sdata.2018.49 (PMC5870340; doi:10.1038/sdata.2018.49)
Supplement: Supplementary file 1 [file sdata201849-isa1.zip › s_study_Villani.txt]

Source Name	Characteristics[geographical location]	Term Source REF	Term Accession Number	Characteristics[Southernmost latitude]	Unit	Term Source REF	Term Accession Number	Characteristics[Northernmost latitude]	Unit	Term Source REF	Term Accession Number	Characteristics[Westernmost longitude]	Unit	Term Source REF	Term Accession Number	Characteristics[Easternmost longitude]	Unit	Term Source REF	Term Accession Number	Characteristics[minimum altitude]	Unit	Term Source REF	Term Accession Number	Characteristics[maximum altitude]	Unit	Term Source REF	Term Accession Number	Protocol REF	Sample Name
Norcia earthquake survey	Central Apennines	GAZ	GAZ:00053408	42.740534	degree	UO	UO:0000185	43.074429	degree	UO	UO:0000185	13.03767	degree	UO	UO:0000185	13.52854	degree	UO	UO:0000185	13	meter	UO	UO:0000008	2607	meter	UO	UO:0000008	Data acquisition	survey_data
