# Supplementary material for: A database of the coseismic effects following the 30 October 2016 Norcia earthquake in Central Italy
Source: Sci Data. 2018 Mar 27;5:180049. doi: 10.1038/sdata.2018.49 (PMC5870340; doi:10.1038/sdata.2018.49)
Supplement: Supplementary file 1 [file sdata201849-isa1.zip › a_assay_Villani.txt]

Sample Name	Protocol REF	Assay Name	Raw Data File	Comment[Data Repository]	Comment[Data Record Accession]	Comment[Data Record URI]
survey_data	Database preparation	survey_data_processing	Villani-etal_2017.tab	PANGAEA	doi:10.1594/PANGAEA.879469	https://doi.org/10.1594/PANGAEA.879469
